# Supplementary material for: Insights into Asparaginase from Endophytic Fungus Lasiodiplodia theobromae: Purification, Characterization and Antileukemic Activity
Source: Int J Environ Res Public Health. 2022 Jan 7;19(2):680. doi: 10.3390/ijerph19020680 (PMC8775487; doi:10.3390/ijerph19020680)
Supplement: Supplementary file 1 [file ijerph-19-00680-s001.zip]

Archive with 1 entries (1 files):
- ijerph-1479702-supplementary.pdf
